# Supplementary material for: Validation and Application of a Commercial Quantitative Real-Time Reverse Transcriptase-PCR Assay in Investigation of a Large Dengue Virus Outbreak in Southern Taiwan
Source: PLoS Negl Trop Dis. 2016 Oct 12;10(10):e0005036. doi: 10.1371/journal.pntd.0005036 (PMC5061319; doi:10.1371/journal.pntd.0005036)
Supplement: S1 File — (XLSX) [file pntd.0005036.s002.xlsx]

## Sheet: 工作表1
Positive rate among DENV 1-4 LOD replicates (LOD: limit of detection)
Limit of detection samples in replicates	DENV-1: 1 FFU/mL	DENV-2: 1 FFU/mL	DENV-3: 10 FFU/mL	DENV-4: 100 FFU/mL
1	positive	positive	positive	positive
2	positive	positive	positive	positive
3	positive	positive	positive	positive
4	positive	positive	positive	positive
5	positive	positive	positive	positive
6	positive	positive	positive	positive
7	positive	positive	Neagtive	positive
8	positive	positive	positive	positive
9	positive	positive	positive	positive
10	positive	positive	positive	positive
positive rate	0.975
