# Supplementary material for: Validation and Application of a Commercial Quantitative Real-Time Reverse Transcriptase-PCR Assay in Investigation of a Large Dengue Virus Outbreak in Southern Taiwan
Source: PLoS Negl Trop Dis. 2016 Oct 12;10(10):e0005036. doi: 10.1371/journal.pntd.0005036 (PMC5061319; doi:10.1371/journal.pntd.0005036)
Supplement: S2 File — (XLSX) [file pntd.0005036.s003.xlsx]

## Sheet: 工作表1
Diagnostic sensitivity and specificity of the NS1 rapid antigen and LightMix dengue virus EC qRT-PCR assays
		Reference standard*
		Positive	Negative
qRT-PCR	Positive	592	0
	Negative	107	882
NS1 Ag	Positive	625	0
	Negative	74	882
qRT-PCR:	sensitivity=592/699=84.7%
	specificity=882/882=100%
NS1 Ag	sensitivity=625/699=89.4%
	specificity=882/882=100%
	*either one or both positive results as the reference standard
